# Supplementary material for: Comparison of Retrograde Balloon Dilatation and Laparoscopic Pyeloplasty for Treatment of Ureteropelvic Junction Obstruction: Results of a 2-Year Follow-Up
Source: PLoS One. 2016 Mar 28;11(3):e0152463. doi: 10.1371/journal.pone.0152463 (PMC4809589; doi:10.1371/journal.pone.0152463)
Supplement: S1 Table — (XLSX) [file pone.0152463.s001.xlsx]

## Sheet: S1 Table
Group	Hospital stay	Weight	Age	Operative time	Analgesia	Urethral Catheter indwelling time	Cost,USD	Length of UPJO	Follow-up	Gender, M/F	Location, left/right	Hydronephrosis	Presentation	Ipsilateral renal calculi	Crossing vessel	Complications	Success at 3 mo	Success at 6 mo	Success at 12 mo	Success at 24 mo
1	5	57	36	90	0.5	5	5430	1.5	24	M	left	II	Flank pain	No	Yes	No	success	success	success	success
1	9	60	64	145	2	7	5800	0.9	25	M	left	III	Flank pain	No	No	Acute heart failure	success	success	success	success
1	5	68	45	115	0.5	5	5350	1.6	26	M	left	IV	Incidental finding	No	No	No	success	success	success	success
1	6	67	41	120	0.5	5.5	5600	1.3	27	M	left	III	Flank pain	No	Yes	No	success	success	success	success
1	6.5	67	34	130	0.75	5.5	5660	1.1	27	M	right	III	Flank pain	No	No	No	success	success	success	success
1	5	67	20	140	0.5	5	5200	1.8	27.5	M	left	III	Flank pain	Yes	No	No	success	success	success	success
1	5.5	69	25	110	0.75	5.5	5300	0.9	27.5	M	left	III	Flank pain	No	No	No	success	success	success	success
1	7	68	38	90	1	7	5890	0.7	28	M	left	IV	Hematuria	No	No	No	success	success	recurrence	recurrence
1	7	65	40	135	1	7	5840	0.9	28.5	M	left	II	Flank pain	No	No	No	success	success	success	success
1	5	59	16	85	0.5	5.5	5300	1.5	29	M	right	III	Incidental finding	No	No	No	success	success	success	success
1	6	56	36	140	0.5	5.5	5590	1.5	29	F	right	IV	Flank pain	No	No	No	success	success	success	success
1	5.5	65	41	150	0.5	5.5	5440	1.1	30.5	M	left	IV	Flank pain	No	No	No	success	success	success	success
1	6.5	58	23	115	0.5	6	5320	0.7	31	F	right	IV	Flank pain	No	No	No	success	success	success	success
1	5.5	55	13	95	0.5	5.5	5330	0.7	32	M	left	IV	Incidental finding	No	No	No	success	success	success	success
1	5.5	68	22	130	0.5	5.5	5500	0.4	32	M	left	II	Flank pain	No	No	No	success	success	success	success
1	5.5	59	26	145	0.5	5.5	5400	1.7	32.5	M	right	IV	Flank pain	No	No	No	success	success	success	success
1	5.5	59	26	145	0.5	5.5	5640	0.3	33	F	left	II	Flank pain	No	No	No	success	success	success	success
1	7	62	51	135	1	7	5870	1.8	33	M	right	IV	Flank pain	No	No	No	success	success	success	success
1	6	59	27	85	0.5	5.5	5550	0.4	34	F	left	III	Flank pain	No	No	No	success	success	success	success
1	6	48	13	105	0.75	6	5400	0.5	35	M	right	III	Flank pain	No	No	No	success	success	success	success
1	8	49	12	120	2	7	5750	0.4	35	M	left	IV	Flank pain	No	No	No	success	success	success	success
1	7	64	53	160	1.5	6	5700	1.9	36	M	right	IV	Flank pain	No	No	No	success	success	success	success
1	6	68	30	95	0.5	5.5	5650	1.4	37	F	right	IV	Flank pain	No	No	No	success	success	success	success
1	6.5	60	60	135	0.5	6	5640	0.3	37	M	left	II	Flank pain	No	No	No	success	success	success	success
1	5	57	45	100	0.5	5.5	5350	1.3	37.5	F	right	III	Flank pain	No	No	No	success	success	success	success
1	7	64	30	100	1	6	6720	1.7	38	M	left	II	Febrile UTI	Yes	No	No	success	success	success	success
1	5	58	24	120	0.5	5	5530	0.9	39	M	left	I	Flank pain	No	No	No	success	success	success	success
1	6.5	55	37	150	0.75	6	5550	1.9	39	F	right	IV	Flank pain	No	No	No	success	success	success	success
1	5	68	16	140	0.75	5	5280	1.2	40	M	left	II	Flank pain	No	Yes	No	success	success	success	success
1	6	58	15	110	0.5	5.5	5560	1	40.5	M	left	IV	Flank pain	No	No	No	success	success	success	success
1	7	57	17	125	0.75	6	5440	1.8	41.5	F	right	III	Flank pain	No	No	No	success	success	success	success
1	7	67	25	105	0.5	6	5700	1.7	41.5	M	right	III	Febrile UTI	No	No	Peritoneum injury	success	success	success	success
1	6	51	14	120	0.75	5.5	5270	0.8	42	F	right	I	Flank pain	No	No	No	success	success	success	success
1	5	50	13	100	1	5	5250	0.6	42	M	left	II	Flank pain	No	No	No	success	success	success	success
1	6.5	58	35	110	0.75	6	5840	1.3	42	M	left	IV	Flank pain	No	Yes	No	success	success	success	success
1	6	65	35	105	0.5	5.5	5500	1.3	44	M	right	IV	Flank pain	No	No	No	success	success	success	success
1	6.5	58	37	125	0.75	5.5	5600	0.6	44	M	right	IV	Flank pain	No	No	Febrile urinary tract infection	success	success	success	success
1	5	61	50	130	0.5	5.5	5200	1.6	46	M	left	II	Flank pain	No	No	No	success	success	success	success
1	7	68	18	170	0.75	6	5750	1.8	46.5	M	left	IV	Flank pain	No	No	No	success	success	success	success
1	6.5	70	30	100	0.25	5.5	5500	1.2	47	M	left	IV	Flank pain	No	No	No	recurrence	recurrence	recurrence	recurrence
1	5	72	30	115	0.5	5.5	5400	1.4	47	M	left	III	Flank pain	No	No	No	success	success	success	success
1	7	64	33	105	0.5	7	5700	0.8	47	M	left	III	Flank pain	No	No	No	success	success	success	success
1	5	68	28	180	0.5	5	5260	0.2	48	M	right	III	Flank pain	No	Yes	No	success	success	success	success
1	7	75	29	125	1	6	5760	1	48	M	left	III	Flank pain	No	No	No	success	success	success	success
2	3	59	20	55	0	2	2460	0.7	24	M	left	II	Flank pain	No	No	No	success	success	success	success
2	4	60	36	59	0.25	2.5	2640	0.7	24	M	right	I	Flank pain	No	No	No	success	success	success	success
2	5	68	37	64	0.25	2.5	2620	1.5	24	M	left	IV	Flank pain	No	No	No	success	success	success	success
2	6	64	16	48	0.25	3.5	2570	0.7	25.5	M	right	II	Flank pain	No	No	No	success	success	success	success
2	3	42	9	50	0.25	2	2260	0.3	26.5	M	right	III	Flank pain	No	No	No	success	success	success	success
2	4	55	13	59	0	2.5	2390	0.3	27.5	M	left	II	Flank pain	No	No	No	success	success	success	success
2	4	61	26	68	0.25	2.5	2370	0.9	27.5	M	left	IV	Lump	No	No	No	success	success	success	success
2	6	59	41	64	0.25	3	2650	1	28	F	right	III	Flank pain	No	No	No	success	success	success	success
2	7	64	35	69	0.25	2.5	2710	1.6	29	M	left	III	Flank pain	No	No	Febrile urinary tract infection	success	recurrence	recurrence	recurrence
2	3.5	58	35	55	0	2	2220	1.5	29	M	left	II	Flank pain	No	No	No	success	success	success	success
2	6	69	33	70	0.25	2.5	2540	0.8	29.5	M	right	III	Incidental finding	No	No	No	success	success	success	success
2	4	68	36	69	0.25	2.5	2750	0.2	31	M	left	IV	Flank pain	No	Yes	No	success	success	success	success
2	6.5	59	45	65	0.25	3	2640	1.3	31.5	M	left	III	Flank pain	No	No	No	success	recurrence	recurrence	recurrence
2	6	75	30	69	0	2.5	2750	1.6	32	M	right	IV	Flank pain	No	No	No	success	success	success	success
2	3	55	18	64	0	2.5	2210	1.7	33	F	left	III	Flank pain	No	No	No	success	recurrence	recurrence	recurrence
2	6	70	30	62	0.25	2.5	2730	1.5	33	M	left	I	Flank pain	No	No	No	success	success	success	recurrence
2	5	58	27	64	0.25	2.5	2470	0.5	33.5	M	right	III	Flank pain	No	Yes	No	recurrence	recurrence	recurrence	recurrence
2	3	48	10	42	0.75	2.5	2420	1.1	34	M	left	III	Flank pain	No	No	No	success	success	success	success
2	5	54	14	50	0.25	2.5	2730	0.3	35	M	left	IV	Flank pain	No	No	No	success	success	success	success
2	3	64	24	65	0.25	2	2420	1.7	36	M	right	II	Flank pain	No	No	No	success	success	success	recurrence
2	6	69	45	58	0.25	2.5	2420	1.3	36	M	right	IV	Flank pain	No	No	No	success	success	success	success
2	4.5	56	26	59	0.5	2	2250	1.8	37	F	left	III	Flank pain	No	No	No	success	success	success	success
2	6	69	65	68	0.25	2.5	2400	1.4	37	M	right	IV	Flank pain	No	No	No	success	success	success	success
2	5	68	29	69	0.25	2	2590	0.4	38.5	M	left	IV	Hematuria	No	No	No	success	success	success	success
2	4	65	37	68	0.25	2.5	2210	0.9	39	M	left	IV	Flank pain	No	No	No	recurrence	recurrence	recurrence	recurrence
2	5	68	30	58	0.5	2.5	2630	0.7	39.5	M	right	IV	Flank pain	Yes	No	No	success	success	success	success
2	5	69	60	56	0.25	2.5	2510	1	40.5	M	left	IV	Flank pain	No	No	No	success	success	recurrence	recurrence
2	3	81	23	68	0.25	2	2410	0.9	41	M	left	IV	Flank pain	Yes	No	No	success	success	success	success
2	4	50	12	49	0.25	2	2570	0.4	42	M	left	II	Flank pain	No	No	No	success	success	success	success
2	4	68	25	57	0.25	2	2230	0.4	43	M	right	IV	Flank pain	No	No	No	success	success	success	success
2	7	67	17	60	0.25	3	2710	1.3	43.5	M	left	IV	Flank pain	No	No	No	success	success	success	success
2	5	49	53	81	0.25	2.5	2430	1	43.5	F	right	II	Flank pain	Yes	No	No	success	success	success	success
2	5	57	30	61	0.25	2.5	2340	0.8	44	F	left	III	Flank pain	No	No	No	success	success	success	success
2	6	64	40	68	0	2.5	2380	1.7	44	M	right	III	Flank pain	No	No	No	success	success	success	recurrence
2	6	68	38	54	0.25	2.5	2380	1.6	46	M	left	III	Febrile UTI	Yes	No	No	success	success	recurrence	recurrence
2	7	65	51	67	0.25	2.5	2610	1.3	46	M	left	III	Flank pain	No	No	No	success	success	success	success
2	5	50	15	68	0.25	2.5	2330	1.4	47	F	right	III	Flank pain	No	No	No	success	success	recurrence	recurrence
2	5	62	28	75	0.25	2	2510	1.1	47	M	left	II	Flank pain	No	No	No	success	success	success	success
